# Supplementary material for: Effect of Structured Phenolic Lipids with EPA/DHA and Gallic Acid against Metabolic-Associated Fatty Liver Disease (MAFLD) in Mice
Source: Molecules. 2022 Nov 9;27(22):7702. doi: 10.3390/molecules27227702 (PMC9696657; doi:10.3390/molecules27227702)
Supplement: Supplementary file 1 [file molecules-27-07702-s001.zip]

Archive with 1 entries (1 files):
- molecules-1973603-supplementary.pdf
